# Supplementary material for: Inhibition Ability of Natural Compounds on Receptor-Binding Domain of SARS-CoV2: An In Silico Approach
Source: Pharmaceuticals (Basel). 2021 Dec 18;14(12):1328. doi: 10.3390/ph14121328 (PMC8704597; doi:10.3390/ph14121328)
Supplement: Supplementary file 1 [file pharmaceuticals-14-01328-s001.zip]

Archive with 4 entries (3 files):
- pharmaceuticals-1496911/
- pharmaceuticals-1496911/Figure S1.pdf
- pharmaceuticals-1496911/Table S1.xlsx
- pharmaceuticals-1496911/Table S2_.xlsx
