# Supplementary material for: Inhibition Ability of Natural Compounds on Receptor-Binding Domain of SARS-CoV2: An In Silico Approach
Source: Pharmaceuticals (Basel). 2021 Dec 18;14(12):1328. doi: 10.3390/ph14121328 (PMC8704597; doi:10.3390/ph14121328)
Supplement: Supplementary file 1 [file pharmaceuticals-14-01328-s001.zip › pharmaceuticals-1496911/Table S1.xlsx]

## Sheet: Sheet1
	Molecule	affinity (kcal/mol)	Ki (umol)	Asphericity	H-bonds	Receptor's Rgyr (nm)	System's Rgyr (nm)	Receptor's SASA (nm^2)	Ligand's SASA (nm^2)	System's SASA (nm^2)	Contact area (nm^2)	Surrounding residues	Hydrogen Bond Interaction
	Amentoflavone	-9	0.252903	0.2	4	1.8043	1.8115	103.838	7.6655	104.803	3.3499	LEU 335	1
												LEU 368	1
												CYS 336	1
	Glycyrrhizin	-8.7	0.41962	0.2	10	1.8043	1.8053	103.838	10.2042	102.579	5.7317	ASP 364	2
												TRP 436	2
												ARG 509	2
												LEU 335	1
												PHE 342	1
												VAL 362	1
												ALA 363	1
	Chrysin	-8.5	0.588108	0.2	2	1.8041	1.8036	103.867	4.5416	103.083	2.6628	PHE 338	1
												GLY 339	1
	Myricetin_3'-Rhamnoside	-8.5	0.588108	0.1996	2	1.8055	1.8038	104.551	6.8117	103.036	4.1631	ASN 343	1
												VAL 367	1
	Myricetin_3-(4''-Galloylrhamnoside)	-8.3	1.15521	0.2006	5	1.8041	1.8036	103.729	8.3036	103.417	4.308	PHE 338	1
												ALA 344	1
												SER 371	1
												LEU 441	1
												ARG 509	1
	Jubanine_G	-8.2	3.76498	0.1998	4	1.8053	1.8069	104.198	8.6129	103.387	4.7124	PHE 338	1
												GLY 339	1
												ASP 364	1
												SER 371	1
	Nummularine_B	-8.2	3.76498	0.2009	2	1.8038	1.8063	103.527	8.8692	103.75	4.323	ASP 364	1
												VAL 367	1
	Psoralidin	-8.1	0.824249	0.1997	2	1.8051	1.8045	104.551	5.7346	103.389	3.4481	ALA 363	1
												LEU 368	1
	Isobavachalcone	-8	1.3676	0.201	1	1.8039	1.8027	103.728	6.1544	102.211	3.8358	LEU 368	2
	Luteolin	-7.9	1.61905	0.2001	4	1.8057	1.8056	104.107	4.8177	103.193	2.8658	CYS 336	1
												PHE 342	1
												ALA 363	1
												VAL 367	1
	Papyriflavonol_A	-7.9	1.61905	0.2003	4	1.8052	1.8052	103.766	7.2292	102.157	4.4193	ASP 364	2
												ASN 343	1
												SER 371	1
	Quercetin	-7.9	1.61905	0.2007	2	1.8045	1.8039	104	4.8992	102.962	2.9684	PHE 342	1
												SER 373	1
	Tau-Cadinol	-7.6	2.68635	0.2009	0	1.8048	1.8052	104.263	4.5695	103.283	2.7748
	Rhein	-7.5	3.18026	0.2007	5	1.8043	1.8024	104.122	4.5054	103.209	2.7092	PHE 342	2
												ASN 343	1
												VAL 367	1
												SER 373	1
	Hesperetin	-7.3	4.45721	0.2012	3	1.8037	1.8036	104.171	5.1416	103.129	3.0921	ALA 363	1
												VAL 367	1
												LEU 368	1
	Iguesterin	-7.3	4.45721	0.2007	2	1.8047	1.8084	103.876	6.3794	103.84	3.2079	CYS 336	1
												SER 371	1
	Apigenin	-7.1	6.2469	0.2014	7	1.8046	1.8025	103.686	4.6044	102.62	2.8349	PHE 342	2
												SER 371	2
												SER 373	2
												ASN 343	1
	Kaempferol	-7.1	6.2469	0.2006	5	1.8043	1.8044	103.872	4.8715	103.241	2.751	ASN 343	2
												PHE 338	1
												GLY 339	1
												ASP 364	1
	Gamma-Gurjunene	-7	7.39545	0.2004	2	1.805	1.8062	104.127	4.4078	103.442	2.5465	CYS 336	1
												ASP 364	1
	Myricetin_3-Sambubioside	-7	7.39545	0.2007	7	1.8042	1.8034	103.776	7.6248	103.863	3.7687	TRP 436	2
												ARG 509	2
												ASN 343	1
												SER 373	1
												LEU 441	1
	Allo-Aromadendrene	-6.9	8.75519	0.2016	2	1.8047	1.8059	104.162	4.2656	103.26	2.5841	CYS 336	1
												ASP 364	1
	Kazinol_F	-6.7	12.2706
	Myricetin_3-Neohesperidoside	-6.7	12.2706	0.1999	4	1.805	1.8059	104.509	4.4238	103.722	2.6054	LEU 368	2
												LEU 335	1
												VAL 367	1
	Spathulenol	-6.2	28.5344	0.2008	3	1.8046	1.8055	104.225	4.3597	103.378	2.6035	ASP 364	2
												CYS 336	1
	Alpha-selinene	-6.1	33.7808	0.2006	0	1.8046	1.8058	104.256	4.4153	103.598	2.5368
	Emodin	-6.1	33.7808	0.2006	1	1.8046	1.8054	104.386	4.8553	103.595	2.3741	CYS 336	1
	Curcumin	-5.9	47.3446	0.199	2	1.8055	1.8081	104.186	5.6302	103.58	3.118	VAL 367	1
												SER 371	1
	Isoledene	-5.9	47.3446	0.2007	2	1.8046	1.8065	103.726	4.3177	103.403	2.32	CYS 336	1
												ASP 364	1
	Viridiflorol	-5.8	56.0494	0.2	4	1.8053	1.8064	103.841	4.3493	103.171	2.5097	ASP 364	2
												CYS 336	1
												LEU 368	1
	Longifolen	-5.4	110.096	0.2008	1	1.8045	1.8056	103.762	4.088	103.216	2.3168	CYS 336	1
	Sabinene	-5.2	154.303	0.2	2	1.804	1.8045	103.654	3.5003	103.083	2.0357	CYS 336	1
												ASP 364	1
	Citronellyl_acetate	-5.1	182.673	0.2007	3	1.8039	1.8048	103.841	4.7604	103.098	2.7519	PRO 337	1
												GLY 339	1
												ASP 364	1
	(+)-artemisinic_alcohol	-4.8	303.093	0.2006	0	1.8044	1.8047	103.463	3.4401	102.816	2.0432
	Anethole	-4.8	303.093	0.2002	0	1.805	1.8053	103.939	3.6937	103.414	2.1095
	1,8-Cineole	-4.7	358.82	0.2008	1	1.8046	1.8051	104.097	3.4973	103.289	2.1527	ASP 364	1
	Artemisia_ketone	-4.7	358.82	0.1999	2	1.8057	1.8062	104.384	3.7287	103.583	2.2646	ASP 364	1
												VAL 367	1
	Ascaridole	-4.7	358.82	0.2	3	1.8056	1.8067	104.196	3.5992	103.575	2.1105	CYS 336	2
												PHE 338	1
	Thujene	-4.6	424.793	0.2008	3	1.8047	1.8013	103.996	3.499	103.46	2.017	SER 399	2
												ASN 354	1
	Beta-pinene	-4.4	595.358	0.2005	0	1.8044	1.805	104.206	3.3456	103.507	2.0222
	Ledene	-3.9	1384.46	0.2005	1	1.8047	1.8063	104.142	4.3244	103.37	2.5485	CYS 336	1
