# Supplementary material for: Inhibition Ability of Natural Compounds on Receptor-Binding Domain of SARS-CoV2: An In Silico Approach
Source: Pharmaceuticals (Basel). 2021 Dec 18;14(12):1328. doi: 10.3390/ph14121328 (PMC8704597; doi:10.3390/ph14121328)
Supplement: Supplementary file 1 [file pharmaceuticals-14-01328-s001.zip › pharmaceuticals-1496911/Table S2_.xlsx]

## Sheet: Sheet1
																															Topological indices		Geometrical descriptors											WHIM descriptors
No.	NAME	MW	Mp	RBN	TPSA	HBA	HBD	logP	MLOGP2	ALOGP2	LOGP99	ESOL(logS)	PDI	SAscore	PBF	Ro5	DLS_01	DLS_02	DLS_03	DLS_04	DLS_05	DLS_06	DLS_07	DLS_cons	LLS_01	LLS_02	CMC-80	CMC-50	QEDu	QED	MAXDN	MAXDP	SPAM	MEcc	SPH	PJI3	L/Bw	DISPm	DISPv	QXXv	QYYv	DISPp	DISPs	G1u	E2u	G1m	G2m	E1m	E2m
1	(+)-artemisinic alcohol	136.26	0.619	0	20	1	1	3.8	11.387	9.409	3.143	-3.089	0.913	4.357	0.588	0	1	0.5	0.833	0.9	0.5	1	1	0.819	0.833	0.875	0	0	0.305	0.41	0.664	0.402	0.37	0.928	0.331	0.889	2.02	1.251	1.376	34.198	52.481	0.087	0.054	0.242	0.483	0.175	0.175	0.229	0.183
2	1,8-Cineole	154.28	0.597	0	9	1	0	2.74	6.262	4.613	2.744	-2.69	0.87	3.628	0.679	0	1	0.667	0.833	0.5	1	1	1	0.857	1	1	0	0	0.455	0.517	1.092	2.56	0.345	0.873	0.232	0.665	1.82	0.691	0.326	40.819	59.24	0.051	0.11	0.239	0.551	0.218	0.171	0.231	0.217
3	Allo-Aromadendrene	204.39	0.619	0	0.001	0	0	4.7	22.453	17.833	4.271	-4.341	0.911	4.368	0.603	0	0.75	0.5	1	0.7	0.5	1	1	0.779	0.833	0.75	0	0	0.336	0.473	0.595	1.354	0.329	0.982	0.585	0.715	1.18	1.885	2.074	84.184	94.95	0.132	0.088	0.185	0.483	0.185	0.159	0.313	0.279
4	Alpha-selinene	204.39	0.619	1	0.001	0	0	5.2	21.446	22.594	4.725	-4.444	0.902	3.782	0.431	0	0.75	0.667	1	0.9	0.5	1	1	0.831	0.833	0.75	0	0	0.344	0.461	0.648	1.145	0.366	0.994	0.631	0.796	3.1	1.054	1.16	62.043	141.156	0.074	0.117	0.191	0.392	0.173	0.185	0.367	0.186
5	Amentoflavone	538.48	0.714	3	174	10	6	5	0.497	18.983	4.82	-5.503	0.939	4.258	1.303	1	0.5	0.333	0.667	0.2	0	0.5	0.5	0.386	0.667	0.5	0	1	0.149	0.149	2.293	6.042	0.366	0.981	0.579	0.554	2.44	2.069	1.549	383.061	722.554	0.071	0.224	0.154	0.35	0.154	0.154	0.502	0.237
6	Anethole	148.22	0.653	2	9.2	1	0	3.2	7.414	7.66	2.728	-2.856	0.907	3.264	0.081	1	1	0.833	0.833	0.7	0.5	1	1	0.838	1	1	0	0	0.533	0.552	0.766	1.523	0.483	1	0.956	0.838	9.67	3.905	2.016	14.783	112.694	0.059	0.225	0.181	0.404	0.181	0.207	0.288	0.119
7	Apigenin	270.25	0.703	1	87	5	3	1.7	3.112	5.449	2.42	-3.316	0.915	3.665	0.173	1	1	1	1	0.4	0	1	1	0.771	0.667	1	1	1	0.746	0.762	2.077	5.021	0.475	1	0.968	0.835	5.07	2.89	1.537	47.402	240.425	0.028	0.376	0.169	0.512	0.169	0.169	0.44	0.338
8	Artemisia ketone	152.26	0.613	3	17	1	0	3.1	6.478	8.492	2.734	-2.563	0.824	3.178	0.402	1	1	0.833	0.833	0.9	1	1	1	0.938	1	1	0	0	0.456	0.41	1.669	4.359	0.4	0.993	0.679	0.763	2.87	2.538	1.741	34.578	84.727	0.088	0.242	0.174	0.514	0.174	0.174	0.335	0.27
9	Ascaridole	168.26	0.607	1	18.5	2	0	2.3	5.238	9.582	2.452	-2.776	0.858	4.623	0.595	1	1	0.833	0.833	1	1	1	1	0.952	1	1	1	0	0.532	0.436	1.406	1.942	0.383	0.984	0.637	0.753	3.94	3.852	2.296	28.488	81.218	0.072	0.216	0.233	0.559	0.172	0.172	0.241	0.209
10	Beta-pinene	136.26	0.619	0	0	0	0	3.1	11.387	8.566	2.999	-3.023	0.898	4.27	0.582	1	1	0.5	0.833	0.9	0.5	1	1	0.819	0.833	0.875	0	0	0.305	0.411	0.644	1.129	0.367	0.925	0.319	0.771	1.82	1.572	1.729	33.982	48.13	0.11	0.131	0.187	0.482	0.198	0.175	0.237	0.197
11	Chrysin	254.25	0.711	1	67	4	2	3.5	6.512	6.769	2.714	-3.544	0.947	3.589	0.18	1	1	1	1	0.4	0	1	1	0.771	0.667	1	1	1	0.849	0.87	2.016	5.003	0.472	1	0.965	0.889	4.04	4.932	1.45	46.946	210.392	0.175	0.767	0.171	0.528	0.19	0.171	0.382	0.368
12	Citronellyl acetate	198.34	0.591	7	26.3	2	0	3.8	9.895	11.753	3.322	-2.833	0.839	3.223	0.616	1	1	0.833	0.833	1	1	1	1	0.952	0.667	1	1	0	0.567	0.488	1.846	3.497	0.414	0.998	0.77	0.876	7.05	6.499	2.717	53.612	221.359	0.052	0.687	0.162	0.428	0.177	0.162	0.485	0.173
13	Curcumin	368.41	0.667	8	93	6	2	3.29	3.044	10.392	3.37	-3.565	0.893	3.638	0.771	1	1	1	1	0.6	0	1	1	0.8	0.333	1	0.667	1	0.618	0.603	2.014	4.929	0.44	0.999	0.82	0.823	8.22	0.793	0.77	128.203	823.86	0.069	0.094	0.173	0.358	0.163	0.168	0.547	0.437
14	Emodin	270.25	0.703	0	95	5	3	2.7	3.112	6.212	1.887	-3.329	0.919	3.581	0	1	1	0.833	1	0.4	0	1	1	0.748	0.667	1	1	1	0.695	0.746	2.301	5.377	0.444	1	0.989	0.832	2.77	4.824	2.924	53.442	184.249	0.039	0.545	0.169	0.529	0.169	0.206	0.306	0.415
15	Gamma-Gurjunene	204.39	0.619	1	0	0	0	5.3	21.446	23.029	4.581	-4.422	0.909	4.115	0.404	0	0.75	0.667	1	0.9	0.5	1	1	0.831	0.833	0.75	0	0	0.349	0.467	0.673	1.14	0.361	0.997	0.742	0.712	1.72	1.089	1.198	80.994	122.525	0.076	0.166	0.185	0.444	0.173	0.185	0.339	0.224
16	Glycyrrhizin	823.04	0.607	7	267	8	16	2.8	0.453	5.833	2.246	-5.526	0.811	5.65	1.123	0	0.25	0.333	0.5	0.7	1	0.333	0.5	0.517	0.167	0.5	0	0	0.11	0.113	3.381	7.838	0.303	0.997	0.79	0.875	4.6	9.313	3.085	562.818	2199.27	0.251	1.033	0.162	0.369	0.136	0.147	0.611	0.398
17	Hesperetin	302.3	0.668	2	97	6	3	2.6	0.859	5.204	2.518	-3.204	0.895	4.015	0.413	1	1	1	1	0.6	0	1	1	0.8	0.667	1	1	1	0.748	0.767	1.976	5.201	0.455	0.999	0.812	0.783	6.71	4.079	3.673	60.663	331.141	0.174	0.521	0.162	0.367	0.162	0.191	0.433	0.32
18	Iguesterin	404.64	0.646	0	38	2	1	6.1	33.443	32.605	7.163	-6.798	0.922	4.541	1.106	0	0.75	0.667	0.833	0.9	1	0.833	1	0.855	0.667	0.75	0	0	0.468	0.494	1.898	5.531	0.313	0.985	0.495	0.674	3.29	7.608	5.507	218.915	463.068	0.211	0.786	0.168	0.418	0.162	0.182	0.501	0.213
19	Isobavachalcone	324.4	0.669	5	78	4	3	5.1	13.441	22.623	4.208	-4.616	0.891	3.63	0.749	0	1	1	1	0.6	0.5	1	1	0.871	0.167	1	1	0	0.592	0.441	2.029	5.314	0.439	0.999	0.844	0.809	8.12	6.448	6.776	99.676	566.356	0.387	0.411	0.172	0.441	0.155	0.155	0.457	0.232
20	Isoledene	204.39	0.619	0	0	0	0	4.1	22.453	19.041	4.415	-4.407	0.921	4.42	0.554	0	0.75	0.5	1	0.7	0.5	1	1	0.779	0.833	0.75	0	0	0.333	0.469	0.612	0.494	0.335	0.982	0.586	0.77	1.28	0.306	0.337	84.209	101.583	0.021	0.018	0.173	0.474	0.159	0.173	0.275	0.265
21	Jubanine G	571.8	0.616	8	129	7	4	2.5	0.217	2.019	1.561	-3.539	0.901	5.632	1.17	0	0.5	0.667	0.667	0.8	1	0.667	1	0.757	0.167	0.75	0	0	0.363	0.359	2.307	7.014	0.321	0.991	0.598	0.975	4.32	6.43	7.217	375.671	1080.88	0.433	0.253	0.154	0.434	0.135	0.158	0.445	0.298
22	Kaempferol	286.25	0.695	1	107	6	4	1.99	0.984	3.137	2.305	-3.065	0.888	3.779	0.233	1	1	1	1	0.4	0	1	1	0.771	0.5	1	1	1	0.617	0.629	2.475	5.12	0.463	1	0.844	0.797	4.63	3.214	2.001	53.61	248.432	0.036	0.403	0.203	0.39	0.168	0.186	0.42	0.377
23	Kazinol F	396.57	0.639	8	81	4	4	7.1	18.543	54.178	5.702	-5.811	0.879	3.622	0.989	0	0.75	1	1	1	1	1	1	0.964	0	0.875	0	0	0.435	0.383	1.759	4.49	0.341	0.989	0.616	0.836	2.65	4.214	3.75	243.245	476.982	0.185	0.255	0.166	0.469	0.166	0.152	0.611	0.316
24	Ledene	204.39	0.619	0	0	0	0	4	22.453	19.041	4.415	-4.407	0.921	4.356	0.416	0	0.75	0.5	1	0.7	0.5	1	1	0.779	0.833	0.75	0	0	0.333	0.469	0.588	0.506	0.335	0.994	0.69	0.74	1.38	1.13	1.243	79.898	104.698	0.079	0.013	0.204	0.502	0.173	0.166	0.277	0.273
25	Longifolen	204.39	0.619	0	0	0	0	5.1	22.453	17.45	4.415	-4.364	0.904	4.961	0.784	0	0.75	0.5	1	0.7	0.5	1	1	0.779	0.833	0.75	0	0	0.333	0.469	0.735	1.459	0.316	0.925	0.359	0.584	1.65	1.129	1.242	72.61	99.128	0.079	0.091	0.173	0.463	0.198	0.159	0.286	0.229
26	Luteolin	286.25	0.695	1	107	6	4	2.73	0.984	4.272	2.125	-3.092	0.888	3.611	0.251	1	1	1	1	0.4	0	1	1	0.771	0.5	1	1	1	0.595	0.588	2.156	5.043	0.458	1	0.966	0.836	4.91	1.88	1.897	52.759	256.984	0.111	0.155	0.186	0.529	0.203	0.168	0.469	0.353
27	Myricetin 3-(4''-Galloylrhamnoside)	616.52	0.653	6	280	16	10	1.7	8.047	1.625	0.984	-3.178	0.828	4.891	0.971	0	0.25	0.333	0.5	0.2	0.5	0.333	0.5	0.374	0.167	0.5	0	0	0.091	0.081	3.358	6.552	0.37	0.996	0.737	0.894	4.53	2.362	3.296	251.406	887.922	0.288	0.296	0.154	0.499	0.141	0.154	0.397	0.4
28	Myricetin 3-Neohesperidoside	626.57	0.624	6	286	17	11	-1.1	14.74	2.935	-2.173	-1.532	0.788	5.214	1.274	0	0.25	0.333	0.5	0.6	1	0.333	0.5	0.502	0.167	0.5	0	0	0.089	0.089	3.288	6.749	0.345	0.979	0.574	0.894	2.27	4.662	7.269	401.411	765.651	0.543	0.171	0.15	0.428	0.139	0.15	0.336	0.347
29	Myricetin 3-Sambubioside	612.54	0.625	6	286	17	11	-1.5	16.325	4.371	-2.562	-1.226	0.786	5.174	1.437	0	0.25	0.333	0.5	0.6	1	0.333	0.5	0.502	0.167	0.375	0	0	0.087	0.088	3.279	6.706	0.345	0.951	0.447	0.786	1.87	3.826	6.272	419.771	661.884	0.486	0.205	0.158	0.397	0.146	0.14	0.331	0.34
30	Myricetin 3'-Rhamnoside	464.41	0.643	3	207	12	8	0.5	3.995	0.048	0.217	-2.32	0.808	4.765	0.849	0	0.5	0.5	0.667	0.7	0.5	0.5	0.5	0.552	0.667	0.625	1	1	0.178	0.182	3.056	5.555	0.394	0.997	0.788	0.903	4.38	4.712	7.514	177.743	625.208	0.577	0.228	0.158	0.329	0.149	0.149	0.476	0.255
31	Nummularine B	591.78	0.636	8	138	7	4	3.1	0.792	3.449	1.62	-3.923	0.928	5.607	1.083	0	0.5	0.667	0.667	0.8	1	0.667	1	0.757	0.167	0.75	0	0	0.361	0.354	2.377	7.052	0.341	0.994	0.738	0.834	2.26	5.057	6.939	539.582	1055.21	0.486	0.183	0.148	0.362	0.135	0.143	0.401	0.282
32	Papyriflavonol A	438.51	0.657	5	137	7	5	6	5.517	27.217	5.028	-5.244	0.882	3.973	0.944	0	1	1	1	1	1	1	1	1	0.667	1	1	1	0.35	0.289	2.546	5.908	0.405	0.998	0.858	0.954	11.14	2.132	1.881	124.036	1042.36	0.111	0.207	0.15	0.475	0.158	0.15	0.323	0.334
33	Psoralidin	336.36	0.692	2	80	5	2	4.7	8.477	23.69	4.552	-4.957	0.97	3.932	0.4	0	1	1	1	0.6	0.5	1	1	0.871	0.5	1	1	1	0.522	0.405	2.205	5.384	0.423	1	0.891	0.759	2.88	11.241	10.722	127.976	385.575	0.529	0.801	0.17	0.5	0.157	0.157	0.447	0.444
34	Quercetin	302.25	0.687	1	128	7	5	1.81	0.054	2.261	2.011	-2.846	0.863	3.725	0.401	1	1	1	1	0.4	0	1	1	0.771	0.667	1	1	1	0.473	0.47	2.554	5.143	0.446	0.999	0.827	0.795	5.15	2.316	2.316	57.556	270.53	0.146	0.266	0.167	0.378	0.184	0.167	0.441	0.344
35	Rhein	284.23	0.716	1	112	6	3	2.18	2.988	3.527	1.571	-3.078	0.918	3.505	0	1	1	1	1	0.4	0	1	1	0.771	0.667	1	1	0	0.685	0.719	2.991	5.365	0.46	1	1	0.89	3.35	1.878	1.332	51.836	194.007	0.271	0.434	0.171	0.508	0.19	0.181	0.363	0.339
36	Sabinene	136.26	0.619	1	0.0001	0	0	3.1	11.387	8.566	2.999	-2.923	0.898	4.393	0.599	0	1	0.667	0.833	0.9	0.5	1	1	0.843	0.833	0.875	0	0	0.324	0.414	0.517	1.104	0.391	0.983	0.482	0.754	3.95	2.684	2.953	27.007	64.392	0.188	0.146	0.198	0.43	0.198	0.175	0.277	0.148
37	Spathulenol	220.39	0.615	0	20	1	1	3.1	13.849	9.04	3.386	-3.716	0.861	4.376	0.525	0	1	0.833	1	0.7	0.5	1	1	0.862	0.833	1	1	0	0.559	0.664	1.686	4.621	0.333	0.983	0.627	0.705	1.13	1.905	1.917	89.151	102.363	0.15	0.252	0.171	0.467	0.183	0.165	0.303	0.287
38	Tau-Cadinol	222.41	0.604	1	21	1	1	3.3	13.849	14.279	3.776	-3.897	0.85	3.893	0.438	0	1	1	1	0.5	0.5	1	1	0.857	0.833	1	1	0	0.591	0.667	1.673	4.526	0.341	0.991	0.726	0.788	1.16	1.761	1.368	100.972	120.247	0.106	0.201	0.192	0.468	0.192	0.169	0.304	0.297
39	Thujene	136.26	0.619	1	0.0001	0	0	3.4	11.387	7.173	2.855	-2.832	0.884	4.643	0.627	0	1	0.667	0.833	0.9	0.5	1	1	0.843	0.833	0.875	0	0	0.324	0.414	0.598	0.465	0.384	0.972	0.484	0.723	3.1	2.223	2.445	29.447	60.992	0.155	0.06	0.208	0.402	0.175	0.198	0.267	0.154
40	Viridiflorol	222.41	0.604	0	20.23	1	1	3.7	14.95	10.258	3.466	-3.826	0.849	4.391	0.619	1	1	0.833	1	0.5	0.5	1	1	0.833	0.833	1	1	0	0.58	0.712	1.626	4.651	0.326	0.982	0.621	0.726	1.42	1.604	0.429	86.268	111.974	0.046	0.237	0.204	0.509	0.156	0.18	0.275	0.289
[truncated: 35 more columns]
